# Supplementary material for: Recombinant SAG2A Protein from Toxoplasma gondii Modulates Immune Profile and Induces Metabolic Changes Associated with Reduced Tachyzoite Infection in Peritoneal Exudate Cells from Susceptible C57BL/6 Mice
Source: Microorganisms. 2024 Nov 20;12(11):2366. doi: 10.3390/microorganisms12112366 (PMC11596811; doi:10.3390/microorganisms12112366)
Supplement: Supplementary file 1 [file microorganisms-12-02366-s001.zip]

Archive with 1 entries (1 files):
- microorganisms-3088826-supplementary.pdf
